# Supplementary material for: Caring for Adolescents and Young Adults (AYA) with Cancer: A Scoping Review into Caregiver Burdens and Needs
Source: Cancers (Basel). 2023 Jun 20;15(12):3263. doi: 10.3390/cancers15123263 (PMC10297107; doi:10.3390/cancers15123263)
Supplement: Supplementary file 1 [file cancers-15-03263-s001.zip]

Archive with 1 entries (1 files):
- cancers-2391873-supplementary.pdf
